# Supplementary material for: The transcription factor NF‐YA10 determines the area explored by Arabidopsis thaliana roots and directly regulates LAZY genes
Source: Plant J. 2025 Mar 6;121(5):e70016. doi: 10.1111/tpj.70016 (PMC11885863; doi:10.1111/tpj.70016)
Supplement: Supplementary file 2 — Table S1. Table of species and sequences used for phylogenetic analyses. [file TPJ-121-0-s001.xlsx]

## Sheet: General Tree
Name in the tree	Organism	Genome version	Locus ID	Clade
AmTrH2.03G121200.AmTrH2.03G121200.1	Amborella trichopoda	Amborella trichopoda var. SantaCruz_75 HAP2 v2.1	AmTrH2.03G121200	A
AmTrH2.04G020100.AmTrH2.04G020100.1	Amborella trichopoda	Amborella trichopoda var. SantaCruz_75 HAP2 v2.1	AmTrH2.04G020100	A
AT1G17590_NFYA8	Arabidopsis thaliana	Arabidopsis thaliana Araport11	AT1G17590	A
AT1G54160_NFYA5	Arabidopsis thaliana	Arabidopsis thaliana Araport11	AT1G54160	A
AT1G72830_NFYA3	Arabidopsis thaliana	Arabidopsis thaliana Araport11	AT1G72830	A
AT3G14020_NFYA6	Arabidopsis thaliana	Arabidopsis thaliana Araport11	AT3G14020	A
Brara.B02046.Brara.B02046.1	Brassica rapa	Brassica rapa FPsc v1.3	Brara.B02046	A
Brara.E01518.Brara.E01518.1	Brassica rapa	Brassica rapa FPsc v1.3	Brara.E01518	A
Brara.F00066.Brara.F00066.1	Brassica rapa	Brassica rapa FPsc v1.3	Brara.F00066	A
Brara.G02344.Brara.G02344.1	Brassica rapa	Brassica rapa FPsc v1.3	Brara.G02344	A
Brara.G03156.Brara.G03156.1	Brassica rapa	Brassica rapa FPsc v1.3	Brara.G03156	A
Brara.A03216.Brara.A03216.1	Brassica rapa	Brassica rapa FPsc v1.3	Brara.A03216	A
Brara.I04819.Brara.I04819.1	Brassica rapa	Brassica rapa FPsc v1.3	Brara.I04819	A
Brara.H00096.Brara.H00096.1	Brassica rapa	Brassica rapa FPsc v1.3	Brara.H00096	A
Joasc.11G071900.Joasc.11G071900.1	Joinvillea ascendens	Joinvillea ascendens v1.1	Joasc.11G071900	A
Joasc.01G036600.Joasc.01G036600.1	Joinvillea ascendens	Joinvillea ascendens v1.1	Joasc.01G036600	A
Joasc.02G222600.Joasc.02G222600.1	Joinvillea ascendens	Joinvillea ascendens v1.1	Joasc.02G222600	A
Pahal.2G443000.Pahal.2G443000.1	Panicum hallii	Panicum hallii v3.2	Pahal.2G443000	A
Pahal.9G585300.Pahal.9G585300.1	Panicum hallii	Panicum hallii v3.2	Pahal.9G585300	A
Pahal.1G418700.Pahal.1G418700.1	Panicum hallii	Panicum hallii v3.2	Pahal.1G418700	A
Sevir.1G344700.Sevir.1G344700.1	Setaria viridis	Setaria viridis v2.1	Sevir.1G344700	A
Sevir.9G372900.Sevir.9G372900.1	Setaria viridis	Setaria viridis v2.1	Sevir.9G372900	A
Sevir.9G525800.Sevir.9G525800.1	Setaria viridis	Setaria viridis v2.1	Sevir.9G525800	A
Sevir.2G394300.Sevir.2G394300.1	Setaria viridis	Setaria viridis v2.1	Sevir.2G394300	A
Spov3_chr5.02691.Spov3_chr5.02691	Spinacia oleracea	Spinacia oleracea Spov3	Spov3_chr5.02691	A
Spov3_chr4.04514.Spov3_chr4.04514	Spinacia oleracea	Spinacia oleracea Spov3	Spov3_chr4.04514	A
AmTrH2.02G018300.AmTrH2.02G018300.1	Amborella trichopoda	Amborella trichopoda var. SantaCruz_75 HAP2 v2.1	AmTrH2.02G018300	B
AT2G34720_NFYA4	Arabidopsis thaliana	Arabidopsis thaliana Araport11	AT2G34720	B
AT1G30500_NFYA7	Arabidopsis thaliana	Arabidopsis thaliana Araport11	AT1G30500	B
Bobra.0022s0260.Bobra.0022s0260.1	Botryococcus braunii	Botryococcus braunii v2.1	Bobra.0022s0260	B
Brara.E00954.Brara.E00954.1	Brassica rapa	Brassica rapa FPsc v1.3	Brara.E00954	B
Brara.I02806.Brara.I02806.1	Brassica rapa	Brassica rapa FPsc v1.3	Brara.I02806	B
CepurR40.3G150200.CepurR40.3G150200.1	Ceratodon purpureus	Ceratodon purpureus R40 v1.1	CepurR40.3G150200	B
Cucsa.048230.Cucsa.048230.1	Cucumis sativus	Cucumis sativus v1.0	Cucsa.048230	B
Joasc.18G039800.Joasc.18G039800.1	Joinvillea ascendens	Joinvillea ascendens v1.1	Joasc.18G039800	B
Joasc.14G000300.Joasc.14G000300.1	Joinvillea ascendens	Joinvillea ascendens v1.1	Joasc.14G000300	B
Mapoly0019s0144.Mapoly0019s0144.1	Marchantia polymorpha	Marchantia polymorpha v3.1	Mapoly0019s0144	B
estExt_fgenesh2_pg.C_Chr_130205.106430	Micromonas sp	Micromonas sp RCC299 v3.0	estExt_fgenesh2_pg.C_Chr_130205	B
Pahal.3G496800.Pahal.3G496800.1	Panicum hallii	Panicum hallii v3.2	Pahal.3G496800	B
Pp3c7_7470.Pp3c7_7470V3.1	Physcomitrium patens	Physcomitrium patens v3.3	Pp3c7_7470	B
Pp3c11_21360.Pp3c11_21360V3.1	Physcomitrium patens	Physcomitrium patens v3.3	Pp3c11_21360	B
438143.438143	Selaginella moellendorffii	Selaginella moellendorffii v1.0	438143	B
Sevir.3G413100.Sevir.3G413100.1	Setaria viridis	Setaria viridis v2.1	Sevir.3G413100	B
Sphfalx16G022900.Sphfalx16G022900.1	Sphagnum fallax	Sphagnum fallax v1.1	Sphfalx16G022900	B
Sphfalx19G044200.Sphfalx19G044200.1	Sphagnum fallax	Sphagnum fallax v1.1	Sphfalx19G044200	B
Spov3_chr3.03511.Spov3_chr3.03511	Spinacia oleracea	Spinacia oleracea Spov3	Spov3_chr3.03511	B
Thupl.29340210s0001.Thupl.29340210s0001.1	Thuja plicata	Thuja plicata v3.1c	Thupl.29340210s0001	B
Thupl.29380730s0003.Thupl.29380730s0003.1	Thuja plicata	Thuja plicata v3.1c	Thupl.29380730s0003	B
Thupl.29377896s0012.Thupl.29377896s0012.1	Thuja plicata	Thuja plicata v3.1c	Thupl.29377896s0012	B
Thupl.29381397s0008.Thupl.29381397s0008.1	Thuja plicata	Thuja plicata v3.1c	Thupl.29381397s0008	B
Thupl.29379551s0015.Thupl.29379551s0015.1	Thuja plicata	Thuja plicata v3.1c	Thupl.29379551s0015	B
Thupl.29380697s0006.Thupl.29380697s0006.1	Thuja plicata	Thuja plicata v3.1c	Thupl.29380697s0006	B
AmTrH2.03G039200.AmTrH2.03G039200.1	Amborella trichopoda	Amborella trichopoda var. SantaCruz_75 HAP2 v2.1	AmTrH2.03G039200	C
AT3G20910_NFYA9	Arabidopsis thaliana	Arabidopsis thaliana Araport11	AT3G20910	C
AT5G12840_NFYA1	Arabidopsis thaliana	Arabidopsis thaliana Araport11	AT5G12840	C
Brara.B00459.Brara.B00459.1	Brassica rapa	Brassica rapa FPsc v1.3	Brara.B00459	C
Brara.J02142.Brara.J02142.1	Brassica rapa	Brassica rapa FPsc v1.3	Brara.J02142	C
Brara.C03810.Brara.C03810.1	Brassica rapa	Brassica rapa FPsc v1.3	Brara.C03810	C
Brara.C00532.Brara.C00532.1	Brassica rapa	Brassica rapa FPsc v1.3	Brara.C00532	C
Brara.E02111.Brara.E02111.1	Brassica rapa	Brassica rapa FPsc v1.3	Brara.E02111	C
Cucsa.124180.Cucsa.124180.1	Cucumis sativus	Cucumis sativus v1.0	Cucsa.124180	C
Cucsa.127910.Cucsa.127910.1	Cucumis sativus	Cucumis sativus v1.0	Cucsa.127910	C
Cucsa.143360.Cucsa.143360.1	Cucumis sativus	Cucumis sativus v1.0	Cucsa.143360	C
Joasc.01G076300.Joasc.01G076300.1	Joinvillea ascendens	Joinvillea ascendens v1.1	Joasc.01G076300	C
Spov3_chr4.02392.Spov3_chr4.02392	Spinacia oleracea	Spinacia oleracea Spov3	Spov3_chr4.02392	C
AmTrH2.03G218000.AmTrH2.03G218000.1	Amborella trichopoda	Amborella trichopoda var. SantaCruz_75 HAP2 v2.1	AmTrH2.03G218000	D
AT3G05690_NFYA2	Arabidopsis thaliana	Arabidopsis thaliana Araport11	AT3G05690	D
AT5G06510_NFYA10	Arabidopsis thaliana	Arabidopsis thaliana Araport11	AT5G06510	D
Brara.J02572.Brara.J02572.1	Brassica rapa	Brassica rapa FPsc v1.3	Brara.J02572	D
Brara.C03118.Brara.C03118.1	Brassica rapa	Brassica rapa FPsc v1.3	Brara.C03118	D
Brara.A03708.Brara.A03708.1	Brassica rapa	Brassica rapa FPsc v1.3	Brara.A03708	D
Cucsa.241980.Cucsa.241980.1	Cucumis sativus	Cucumis sativus v1.0	Cucsa.241980	D
Joasc.18G034800.Joasc.18G034800.1	Joinvillea ascendens	Joinvillea ascendens v1.1	Joasc.18G034800	D
Joasc.04G043500.Joasc.04G043500.1	Joinvillea ascendens	Joinvillea ascendens v1.1	Joasc.04G043500	D
Pahal.3G501000.Pahal.3G501000.1	Panicum hallii	Panicum hallii v3.2	Pahal.3G501000	D
Pahal.2G030400.Pahal.2G030400.1	Panicum hallii	Panicum hallii v3.2	Pahal.2G030400	D
Pahal.9G151600.Pahal.9G151600.1	Panicum hallii	Panicum hallii v3.2	Pahal.9G151600	D
Sevir.2G041900.Sevir.2G041900.1	Setaria viridis	Setaria viridis v2.1	Sevir.2G041900	D
Sevir.3G407100.Sevir.3G407100.1	Setaria viridis	Setaria viridis v2.1	Sevir.3G407100	D
Spov3_chr1.01956.Spov3_chr1.01956	Spinacia oleracea	Spinacia oleracea Spov3	Spov3_chr1.01956	D
NFYA_H.Sapiens	Homo sapiens	GRCh38.p14	4800	NON PLANTS
NFYA_M.musculus	Mus musculus	GRCm39	18044	NON PLANTS
HAP2_S.cerevisiae	Saccharomyces cerevisiae	Saccharomyces Genome Database	YGL237C	NON PLANTS

## Sheet: Brasicales-Malvales enrich tree
Name in the tree	Organism	Genome version	Locus ID	Clade
Anaoc.0019s0612Anaoc.0019s0612.1	Anacardium occidentale	Anacardium occidentale v0.9	Anaoc.0019s0612	A
Anaoc.0013s0794Anaoc.0013s0794.1	Anacardium occidentale	Anacardium occidentale v0.9	Anaoc.0013s0794	A
AT1G17590_NFYA8	Arabidopsis thaliana	Arabidopsis thaliana Araport11	AT1G17590	A
AT1G54160_NFYA5	Arabidopsis thaliana	Arabidopsis thaliana Araport11	AT1G54160	A
AT1G72830_NFYA3	Arabidopsis thaliana	Arabidopsis thaliana Araport11	AT1G72830	A
AT3G14020_NFYA6	Arabidopsis thaliana	Arabidopsis thaliana Araport11	AT3G14020	A
Brara.B02046.Brara.B02046.1	Brassica rapa	Brassica rapa FPsc v1.3	Brara.B02046	A
Brara.E01518.Brara.E01518.1	Brassica rapa	Brassica rapa FPsc v1.3	Brara.E01518	A
Brara.F00066.Brara.F00066.1	Brassica rapa	Brassica rapa FPsc v1.3	Brara.F00066	A
Brara.G02344.Brara.G02344.1	Brassica rapa	Brassica rapa FPsc v1.3	Brara.G02344	A
Brara.G03156.Brara.G03156.1	Brassica rapa	Brassica rapa FPsc v1.3	Brara.G03156	A
Brara.A03216.Brara.A03216.1	Brassica rapa	Brassica rapa FPsc v1.3	Brara.A03216	A
Brara.I04819.Brara.I04819.1	Brassica rapa	Brassica rapa FPsc v1.3	Brara.I04819	A
Brara.H00096.Brara.H00096.1	Brassica rapa	Brassica rapa FPsc v1.3	Brara.H00096	A
evm.TU._25.96evm.model._25.96	Carica papaya	Carica papaya ASGPBv0.4	evm.TU.supercontig_25.96	A
Cocit.F2573.Cocit.F2573.1	Corymbia citriodora	Corymbia citriodora v2.1	Cocit.F2573	A
Cocit.C2313.Cocit.C2313.1	Corymbia citriodora	Corymbia citriodora v2.1	Cocit.C2313	A
Thhalv10021250m.gThhalv10021250m	Eutrema salsugineum	Eutrema salsugineum v1.0	Thhalv10021250m.g	A
Thhalv10021250m.gThhalv10021253m	Eutrema salsugineum	Eutrema salsugineum v1.0	Thhalv10021250m.g	A
Thhalv10021250m.gThhalv10021251m	Eutrema salsugineum	Eutrema salsugineum v1.0	Thhalv10021250m.g	A
Thhalv10018869m.gThhalv10018869m	Eutrema salsugineum	Eutrema salsugineum v1.0	Thhalv10018869m.g	A
Thhalv10018869m.gThhalv10018879m	Eutrema salsugineum	Eutrema salsugineum v1.0	Thhalv10018869m.g	A
Gorai.010G086300.Gorai.010G086300.1	Gossypium raimondii	Gossypium raimondii v2.1	Gorai.010G086300	A
Gorai.009G143800.Gorai.009G143800.1	Gossypium raimondii	Gossypium raimondii v2.1	Gorai.009G143800	A
Gorai.013G226200.Gorai.013G226200.1	Gossypium raimondii	Gossypium raimondii v2.1	Gorai.013G251200	A
Gorai.011G057600.Gorai.011G057600.1	Gossypium raimondii	Gossypium raimondii v2.1	Gorai.011G057600	A
Gorai.001G014200.Gorai.001G014200.1	Gossypium raimondii	Gossypium raimondii v2.1	Gorai.001G014200.	A
Gorai.012G010900.Gorai.012G010900.1	Gossypium raimondii	Gossypium raimondii v2.1	Gorai.012G010900	A
Isati.0321s0024Isati.0321s0024.1	Isatis tinctoria	Isatis tinctoria v1.1	Isati.0321s0024I	A
Isati.1536s0015Isati.1536s0015.1	Isatis tinctoria	Isatis tinctoria v1.1	Isati.1536s0015	A
Isati.4046s0007Isati.4046s0007.1	Isatis tinctoria	Isatis tinctoria v1.1	Isati.4046s0007	A
Isati.1481s0019Isati.1481s0019.1	Isatis tinctoria	Isatis tinctoria v1.1	Isati.1481s0019	A
Isati.6172s0008Isati.6172s0008.1	Isatis tinctoria	Isatis tinctoria v1.1	Isati.6172s0008	A
Isati.7718s0003Isati.7718s0003.1	Isatis tinctoria	Isatis tinctoria v1.1	Isati.7718s0003	A
Myper.0013s1536.Myper.0013s1536.1	Myagrum perfoliatum	Myagrum perfoliatum v2.1	Myper.0013s1536	A
Myper.0009s0944.Myper.0009s0944.1	Myagrum perfoliatum	Myagrum perfoliatum v2.1	Myper.0009s0944	A
Myper.0018s0619.Myper.0018s0619.1	Myagrum perfoliatum	Myagrum perfoliatum v2.1	Myper.0018s0619	A
Myper.0002s1805.Myper.0002s1805.1	Myagrum perfoliatum	Myagrum perfoliatum v2.1	Myper.0002s1805	A
Prupe.7G203500.Prupe.7G203500.1	Prunus persica	Prunus persica v2.1	Prupe.7G203500	A
Prupe.3G043900.Prupe.3G043900.1	Prunus persica	Prunus persica v2.1	Prupe.3G043900	A
Thecc.06G117600.Thecc.06G117600.1	Theobroma cacao	Theobroma cacao v2.1	Thecc.06G117600	A
Thecc.09G081400.Thecc.09G081400.1	Theobroma cacao	Theobroma cacao v2.1	Thecc.09G081400	A
Vigun05g271500.Vigun05g271500.1	Vigna unguiculata	Vigna unguiculata v1.2	Vigun05g271500	A
Vigun10g167300.Vigun10g167300.1	Vigna unguiculata	Vigna unguiculata v1.2	Vigun10g167300	A
Vigun03g395500.Vigun03g395500.1	Vigna unguiculata	Vigna unguiculata v1.2	Vigun03g395500	A
Anaoc.0011s1292Anaoc.0011s1292.1	Anacardium occidentale	Anacardium occidentale v0.9	Anaoc.0011s1292	B
Anaoc.0007s0308Anaoc.0007s0308.1	Anacardium occidentale	Anacardium occidentale v0.9	Anaoc.0007s0308	B
Anaoc.0595s0002Anaoc.0595s0002.1	Anacardium occidentale	Anacardium occidentale v0.9	Anaoc.0595s0002	B
AT2G34720_NFYA4	Arabidopsis thaliana	Arabidopsis thaliana Araport11	AT2G34720	B
AT1G30500_NFYA7	Arabidopsis thaliana	Arabidopsis thaliana Araport11	AT1G30500	B
Brara.E00954.Brara.E00954.1	Brassica rapa	Brassica rapa FPsc v1.3	Brara.E00954	B
Brara.I02806.Brara.I02806.1	Brassica rapa	Brassica rapa FPsc v1.3	Brara.I02806	B
evm.TU._20.45evm.model._20.45	Carica papaya	Carica papaya ASGPBv0.4	evm.TU.supercontig_20.45	B
Cocit.E1458.Cocit.E1458.1	Corymbia citriodora	Corymbia citriodora v2.1	Cocit.E1458	B
Thhalv10017261m.gThhalv10017261m	Eutrema salsugineum	Eutrema salsugineum v1.0	Thhalv10017261m.g	B
Thhalv10017261m.gThhalv10017263m	Eutrema salsugineum	Eutrema salsugineum v1.0	Thhalv10017261m.g	B
Thhalv10009032m.gThhalv10009032m	Eutrema salsugineum	Eutrema salsugineum v1.0	Thhalv10009032m.g	B
Gorai.009G115000.Gorai.009G115000.1	Gossypium raimondii	Gossypium raimondii v2.1	Gorai.009G115000	B
Gorai.011G004400.Gorai.011G004400.1	Gossypium raimondii	Gossypium raimondii v2.1	Gorai.011G004400	B
Isati.2938s0009Isati.2938s0009.1	Isatis tinctoria	Isatis tinctoria v1.1	Isati.2938s0009	B
Isati.1289s0004Isati.1289s0004.1	Isatis tinctoria	Isatis tinctoria v1.1	Isati.1289s0004	B
Isati.2280s0010Isati.2280s0010.1	Isatis tinctoria	Isatis tinctoria v1.1	Isati.2280s0010	B
Isati.9376s0001Isati.9376s0001.1	Isatis tinctoria	Isatis tinctoria v1.1	Isati.9376s0001	B
Isati.24158s0001Isati.24158s0001.1	Isatis tinctoria	Isatis tinctoria v1.1	Isati.24158s0001	B
Isati.7939s0001Isati.7939s0001.1	Isatis tinctoria	Isatis tinctoria v1.1	Isati.7939s0001	B
Isati.4938s0007Isati.4938s0007.1	Isatis tinctoria	Isatis tinctoria v1.1	Isati.4938s0007	B
Isati.5750s0007Isati.5750s0007.1	Isatis tinctoria	Isatis tinctoria v1.1	Isati.5750s0007	B
Myper.0003s0907.Myper.0003s0907.1	Myagrum perfoliatum	Myagrum perfoliatum v2.1	Myper.0003s0907	B
Myper.0002s0694.Myper.0002s0694.1	Myagrum perfoliatum	Myagrum perfoliatum v2.1	Myper.0002s0694	B
Prupe.4G090200.Prupe.4G090200.1	Prunus persica	Prunus persica v2.1	Prupe.4G090200	B
Thecc.06G001700.Thecc.06G001700.1	Theobroma cacao	Theobroma cacao v2.1	Thecc.06G001700	B
Vigun03g089600.Vigun03g089600.1	Vigna unguiculata	Vigna unguiculata v1.2	Vigun03g089600	B
Anaoc.0018s0487Anaoc.0018s0487.1	Anacardium occidentale	Anacardium occidentale v0.9	Anaoc.0018s0487	C
Anaoc.0018s0497Anaoc.0018s0497.1	Anacardium occidentale	Anacardium occidentale v0.9	Anaoc.0018s0497	C
Anaoc.0660s0001Anaoc.0660s0001.1	Anacardium occidentale	Anacardium occidentale v0.9	Anaoc.0660s0001	C
Anaoc.0005s0702Anaoc.0005s0702.1	Anacardium occidentale	Anacardium occidentale v0.9	Anaoc.0005s0702	C
Anaoc.0003s0061Anaoc.0003s0061.1	Anacardium occidentale	Anacardium occidentale v0.9	Anaoc.0003s0061	C
Anaoc.0668s0012Anaoc.0668s0012.1	Anacardium occidentale	Anacardium occidentale v0.9	Anaoc.0668s0012	C
Anaoc.0010s0696Anaoc.0010s0696.1	Anacardium occidentale	Anacardium occidentale v0.9	Anaoc.0010s0696	C
AT3G20910_NFYA9	Arabidopsis thaliana	Arabidopsis thaliana Araport11	AT3G20910	C
AT5G12840_NFYA1	Arabidopsis thaliana	Arabidopsis thaliana Araport11	AT5G12840	C
Brara.B00459.Brara.B00459.1	Brassica rapa	Brassica rapa FPsc v1.3	Brara.B00459	C
Brara.J02142.Brara.J02142.1	Brassica rapa	Brassica rapa FPsc v1.3	Brara.J02142	C
Brara.C03810.Brara.C03810.1	Brassica rapa	Brassica rapa FPsc v1.3	Brara.C03810	C
Brara.C00532.Brara.C00532.1	Brassica rapa	Brassica rapa FPsc v1.3	Brara.C00532	C
Brara.E02111.Brara.E02111.1	Brassica rapa	Brassica rapa FPsc v1.3	Brara.E02111	C
evm.TU._125.6evm.model._125.6	Carica papaya	Carica papaya ASGPBv0.4	evm.TU.supercontig_125.6	C
Cocit.A2089.Cocit.A2089.1	Corymbia citriodora	Corymbia citriodora v2.1	Cocit.A2089	C
Cocit.G2463.Cocit.G2463.1	Corymbia citriodora	Corymbia citriodora v2.1	Cocit.G2463	C
Cocit.J0259.Cocit.J0259.1	Corymbia citriodora	Corymbia citriodora v2.1	Cocit.J0259	C
Cucsa.124180.Cucsa.124180.1	Cucumis sativus	Cucumis sativus v1.0	Cucsa.124180	C
Cucsa.127910.Cucsa.127910.1	Cucumis sativus	Cucumis sativus v1.0	Cucsa.127910	C
Cucsa.143360.Cucsa.143360.1	Cucumis sativus	Cucumis sativus v1.0	Cucsa.143360	C
Gorai.004G066000.Gorai.004G066000.1	Gossypium raimondii	Gossypium raimondii v2.1	Gorai.004G066000	C
Gorai.004G172100.Gorai.004G172100.1	Gossypium raimondii	Gossypium raimondii v2.1	Gorai.004G172100	C
Gorai.013G251200.Gorai.013G251200.1	Gossypium raimondii	Gossypium raimondii v2.1	Gorai.013G251200	C
Gorai.002G151800.Gorai.002G151800.1	Gossypium raimondii	Gossypium raimondii v2.1	Gorai.002G151800	C
Gorai.003G093300.Gorai.003G093300.1	Gossypium raimondii	Gossypium raimondii v2.1	Gorai.003G093300	C
Myper.0004s1340.Myper.0004s1340.1	Myagrum perfoliatum	Myagrum perfoliatum v2.1	Myper.0004s1340	C
Myper.0007s0413.Myper.0007s0413.1	Myagrum perfoliatum	Myagrum perfoliatum v2.1	Myper.0007s0413	C
Prupe.2G014500.Prupe.2G014500.1	Prunus persica	Prunus persica v2.1	Prupe.2G014500	C
Prupe.4G249900.Prupe.4G249900.1	Prunus persica	Prunus persica v2.1	Prupe.4G249900	C
Thecc.09G234400.Thecc.09G234400.1	Theobroma cacao	Theobroma cacao v2.1	Thecc.09G234400	C
Thecc.01G410300.Thecc.01G410300.1	Theobroma cacao	Theobroma cacao v2.1	Thecc.01G410300	C
Thecc.05G159600.Thecc.05G159600.1	Theobroma cacao	Theobroma cacao v2.1	Thecc.05G159600	C
Vigun11g005400.Vigun11g005400.1	Vigna unguiculata	Vigna unguiculata v1.2	Vigun11g005400	C
Vigun06g069600.Vigun06g069600.1	Vigna unguiculata	Vigna unguiculata v1.2	Vigun06g069600	C
Vigun08g214100.Vigun08g214100.1	Vigna unguiculata	Vigna unguiculata v1.2	Vigun08g214100	C
Cucsa.374630.Cucsa.374630.1	Cucumis sativus	Cucumis sativus v1.0	Cucsa.374630	C
Anaoc.0011s1065Anaoc.0011s1065.1	Anacardium occidentale	Anacardium occidentale v0.9	Anaoc.0011s1065	D
Anaoc.0001s1663Anaoc.0001s1663.1	Anacardium occidentale	Anacardium occidentale v0.9	Anaoc.0001s1663	D
AT3G05690_NFYA2	Arabidopsis thaliana	Arabidopsis thaliana Araport11	AT3G05690	D
AT5G06510_NFYA10	Arabidopsis thaliana	Arabidopsis thaliana Araport11	AT5G06510	D
Brara.J02572.Brara.J02572.1	Brassica rapa	Brassica rapa FPsc v1.3	Brara.J02572	D
Brara.C03118.Brara.C03118.1	Brassica rapa	Brassica rapa FPsc v1.3	Brara.C03118	D
Brara.A03708.Brara.A03708.1	Brassica rapa	Brassica rapa FPsc v1.3	Brara.A03708	D
evm.TU._104.9evm.model._104.9	Carica papaya	Carica papaya ASGPBv0.4	evm.TU.supercontig_104.9	D
Cocit.L1656.Cocit.L1656.1	Corymbia citriodora	Corymbia citriodora v2.1	Cocit.L1656	D
Cocit.K1042.Cocit.K1042.1	Corymbia citriodora	Corymbia citriodora v2.1	Cocit.K1042	D
Cucsa.241980.Cucsa.241980.1	Cucumis sativus	Cucumis sativus v1.0	Cucsa.241980	D
Thhalv10021244m.gThhalv10021244m	Eutrema salsugineum	Eutrema salsugineum v1.0	Thhalv10021244m.g	D
Thhalv10021244m.gThhalv10021247m	Eutrema salsugineum	Eutrema salsugineum v1.0	Thhalv10021244m.g	D
Thhalv10014346m.gThhalv10014346m	Eutrema salsugineum	Eutrema salsugineum v1.0	Thhalv10014346m.g	D
Gorai.009G394400.Gorai.009G394400.1	Gossypium raimondii	Gossypium raimondii v2.1	Gorai.009G394400	D
Gorai.007G363800.Gorai.007G363800.1	Gossypium raimondii	Gossypium raimondii v2.1	Gorai.007G363800	D
Gorai.002G234400.Gorai.002G234400.1	Gossypium raimondii	Gossypium raimondii v2.1	Gorai.002G234400	D
Gorai.006G148400.Gorai.006G148400.1	Gossypium raimondii	Gossypium raimondii v2.1	Gorai.006G148400	D
Isati.0377s0008Isati.0377s0008.1	Isatis tinctoria	Isatis tinctoria v1.1	Isati.0377s0008	D
Isati.4875s0004Isati.4875s0004.1	Isatis tinctoria	Isatis tinctoria v1.1	Isati.4875s0004	D
Isati.1294s0027Isati.1294s0027.1	Isatis tinctoria	Isatis tinctoria v1.1	Isati.1294s0027	D
Isati.21333s0001Isati.21333s0001.1	Isatis tinctoria	Isatis tinctoria v1.1	Isati.21333s0001	D
Myper.0004s0783.Myper.0004s0783.1	Myagrum perfoliatum	Myagrum perfoliatum v2.1	Myper.0004s0783	D
Myper.0020s0910.Myper.0020s0910.1	Myagrum perfoliatum	Myagrum perfoliatum v2.1	Myper.0020s0910	D
Prupe.7G093100.Prupe.7G093100.1	Prunus persica	Prunus persica v2.1	Prupe.7G093100	D
Thecc.05G106600.Thecc.05G106600.1	Theobroma cacao	Theobroma cacao v2.1	Thecc.05G106600	D
Vigun01g181100.Vigun01g181100.1	Vigna unguiculata	Vigna unguiculata v1.2	Vigun01g181100	D
Vigun07g017800.Vigun07g017800.1	Vigna unguiculata	Vigna unguiculata v1.2	Vigun07g017800	D
