# Supplementary material for: The transcription factor NF‐YA10 determines the area explored by Arabidopsis thaliana roots and directly regulates LAZY genes
Source: Plant J. 2025 Mar 6;121(5):e70016. doi: 10.1111/tpj.70016 (PMC11885863; doi:10.1111/tpj.70016)
Supplement: Supplementary file 3 — Table S2. Measures of emergence and base‐tip mean angles of lateral roots for Col‐0 and NF‐YA10 miRres genotypes. [file TPJ-121-0-s004.xlsx]

## Sheet: Root bending measurements
First LR tip					Mean emergence angle
Genotype	Hour	mean	std	count	Genotype	Day	mean	std	count
pNFYA10_GFP-NFYA10mut.2	6	65.6421	21.907	24	pNFYA10_GFP-NFYA10mut.2	6	66.2751	14.8367	15
	12	62.1748	20.4705	24		7	64.6791	7.85681	23
	18	58.2878	19.839	24		8	60.1494	9.97787	24
	24	55.5005	19.5994	24		9	59.068	6.31233	26
	30	52.9205	20.4775	24		10	59.2092	5.32799	26
	36	48.2746	21.5098	24	pNFYA10_GFP-NFYA10mut.1	6	65.4003	13.8013	16
	42	46.2257	21.4492	24		7	61.4395	16.7696	23
	48	47.4285	21.756	24		8	60.005	10.6285	26
	54	45.503	22.5542	24		9	59.197	7.43747	28
	60	44.0046	22.6172	24		10	58.4874	6.53818	27
	66	43.5909	23.311	24	Col0	6	43.949	29.9498	4
	72	42.0475	23.5714	24		7	51.2567	20.5101	10
pNFYA10_GFP-NFYA10mut.1	6	64.844	17.5698	28		8	52.0855	16.6481	14
	12	60.3737	16.8401	28		9	53.2972	16.2423	15
	18	57.3264	17.6358	28		10	51.8274	15.2317	15
	24	56.0829	17.131	28
	30	53.243	18.1642	28
	36	50.0116	19.8048	28
	42	48.5294	20.8634	28
	48	47.1518	22.2238	28
	54	46.0051	23.1236	28
	60	46.0259	22.9221	28
	66	43.2398	24.3053	28
	72	42.5763	24.3743	28
Col0	6	61.441	18.1016	14
	12	57.3054	17.1625	14
	18	54.4335	19.7657	14
	24	52.8834	19.4456	14
	30	46.4888	21.1564	14
	36	44.0371	20.166	14
	42	38.3596	18.4132	14
	48	34.8309	18.8585	14
	54	31.0486	18.7852	14
	60	28.0364	18.2832	14
	66	27.7985	19.9007	14
	72	26.7813	20.1747	14
