# Supplementary material for: The transcription factor NF‐YA10 determines the area explored by Arabidopsis thaliana roots and directly regulates LAZY genes
Source: Plant J. 2025 Mar 6;121(5):e70016. doi: 10.1111/tpj.70016 (PMC11885863; doi:10.1111/tpj.70016)
Supplement: Supplementary file 4 — Table S3. Lists of differentially expressed genes (DEGs) in NF‐YA10‐inducible overexpressor (Leyva‐González et al., 2012) and genes assigned to TAIR Gene Ontology terms related positive and negative gravitropism. [file TPJ-121-0-s003.xlsx]

## Sheet: DEGs in NFYA10 Transcriptomics
DEGs NF-YA10 (Leyva-González et al., 2012)	GO: 009958	GO: 009959
AT1G01060	AT1G16510	AT1G29300
AT1G01720	AT1G17400	AT1G30360
AT1G02360	AT1G42430	AT1G31480
AT1G02520	AT1G68370	AT1G42430
AT1G03220	AT1G68370	AT1G53380
AT1G03610	AT1G69935	AT1G68370
AT1G03620	AT1G70560	AT2G01940
AT1G04240	AT1G70940	AT2G17990
AT1G04770	AT1G77740	AT2G20180
AT1G05340	AT2G01940	AT2G26890
AT1G05560	AT2G02950	AT2G30380
AT1G05680	AT2G14820	AT2G32130
AT1G07135	AT2G16005	AT2G36810
AT1G07400	AT2G23050	AT2G45260
AT1G07420	AT2G26890	AT3G14870
AT1G07500	AT2G34650	AT3G60680
AT1G07720	AT2G36810	AT4G00050
AT1G07870	AT2G36910	AT4G33320
AT1G07970	AT2G38120	AT4G34080
AT1G08630	AT3G20130	AT4G36100
AT1G08930	AT3G28860	AT4G37650
AT1G09070	AT3G30350	AT5G14090
AT1G09350	AT3G61050	AT5G35220
AT1G10070	AT4G16340	AT5G46860
AT1G10170	AT4G16515	AT5G58960
AT1G10522	AT4G24670	AT5G66250
AT1G10650	AT4G35020
AT1G10990	AT4G37590
AT1G11220	AT4G37650
AT1G11580	AT5G06140
AT1G12110	AT5G11260
AT1G12805	AT5G14090
AT1G12940	AT5G15725
AT1G13340	AT5G20520
AT1G13480	AT5G45710
AT1G13600	AT5G47990
AT1G14200	AT5G50375
AT1G14540	AT5G57090
AT1G14550	AT5G62500
AT1G14870	AT5G64770
AT1G14960	AT5G67440
AT1G15100
AT1G16030
AT1G16850
AT1G17060
AT1G17170
AT1G17290
AT1G17400
AT1G18380
AT1G19020
AT1G19220
AT1G19330
AT1G19490
AT1G19510
AT1G19530
AT1G19540
AT1G19960
AT1G20470
AT1G22160
AT1G22220
AT1G22530
AT1G22890
AT1G22930
AT1G23130
AT1G23550
AT1G23710
AT1G25400
AT1G26380
AT1G26560
AT1G26730
AT1G26790
AT1G27200
AT1G27730
AT1G27910
AT1G28100
AT1G28480
AT1G28760
AT1G29160
AT1G29660
AT1G30320
AT1G30500
AT1G31200
AT1G32160
AT1G32450
AT1G32870
AT1G32900
AT1G32920
AT1G33050
AT1G33055
AT1G33090
AT1G33860
AT1G34060
AT1G35140
AT1G35670
AT1G35910
AT1G36370
AT1G42550
AT1G42990
AT1G43800
AT1G43910
AT1G44050
AT1G47960
AT1G48100
AT1G49130
AT1G49405
AT1G49450
AT1G49790
AT1G51100
AT1G51440
AT1G51805
AT1G52290
AT1G52540
AT1G52560
AT1G52690
AT1G52820
AT1G52830
AT1G53090
AT1G53540
AT1G53625
AT1G54050
AT1G54100
AT1G54575
AT1G55810
AT1G55960
AT1G56240
AT1G56250
AT1G56280
AT1G56510
AT1G57560
AT1G57990
AT1G58030
AT1G58520
AT1G59660
AT1G59790
AT1G60630
AT1G60730
AT1G61260
AT1G61340
AT1G61370
AT1G61800
AT1G62180
AT1G62300
AT1G62710
AT1G62840
AT1G63090
AT1G63530
AT1G64180
AT1G64360
AT1G64500
AT1G64590
AT1G64660
AT1G64720
AT1G64780
AT1G65060
AT1G65490
AT1G66160
AT1G66180
AT1G66440
AT1G66600
AT1G66700
AT1G66760
AT1G67030
AT1G67360
AT1G67470
AT1G67810
AT1G67860
AT1G67865
AT1G68290
AT1G68440
AT1G68450
AT1G68600
AT1G68620
AT1G69170
AT1G69570
AT1G69720
AT1G69890
AT1G69930
AT1G70000
AT1G70170
AT1G70270
AT1G70700
AT1G70830
AT1G70850
AT1G70985
AT1G71000
AT1G71870
AT1G72060
AT1G72140
AT1G72240
AT1G72300
AT1G72360
AT1G72430
AT1G72510
AT1G72520
AT1G72660
AT1G72770
AT1G72800
AT1G72840
AT1G72910
AT1G72920
AT1G72940
AT1G73040
AT1G73080
AT1G73330
AT1G73620
AT1G73870
AT1G74070
AT1G74310
AT1G74360
AT1G75000
AT1G75100
AT1G75580
AT1G76130
AT1G76410
AT1G76420
AT1G76490
AT1G76600
AT1G76650
AT1G77120
AT1G77150
AT1G77160
AT1G77450
AT1G78020
AT1G78070
AT1G78780
AT1G78850
AT1G79270
AT1G79410
AT1G79770
AT1G80240
AT1G80670
AT1G80840
AT2G01180
AT2G01520
AT2G02010
AT2G02120
AT2G02610
AT2G02680
AT2G03310
AT2G03760
AT2G04050
AT2G04660
AT2G05540
AT2G07671
AT2G07698
AT2G07777
AT2G11810
AT2G14210
AT2G14247
AT2G14560
AT2G15020
AT2G15490
AT2G16060
AT2G16130
AT2G16230
AT2G16890
AT2G16900
AT2G17220
AT2G17500
AT2G17550
AT2G17850
AT2G18050
AT2G18100
AT2G18193
AT2G19590
AT2G19650
AT2G19720
AT2G20080
AT2G20150
AT2G21320
AT2G22500
AT2G23030
AT2G23260
AT2G24400
AT2G24540
AT2G24600
AT2G24980
AT2G25160
AT2G25460
AT2G25735
AT2G26400
AT2G26480
AT2G26530
AT2G27080
AT2G29850
AT2G29870
AT2G30140
AT2G30360
AT2G30520
AT2G30550
AT2G31380
AT2G31865
AT2G31880
AT2G32020
AT2G32030
AT2G32120
AT2G32200
AT2G32210
AT2G32650
AT2G32870
AT2G33180
AT2G33380
AT2G33810
AT2G34390
AT2G34655
AT2G35290
AT2G35710
AT2G36220
AT2G36580
AT2G36780
AT2G36800
AT2G36950
AT2G36960
AT2G37030
AT2G37970
AT2G38470
AT2G38800
AT2G39200
AT2G39310
AT2G39420
AT2G39510
AT2G39570
AT2G39770
AT2G39920
AT2G40000
AT2G40140
AT2G40270
AT2G40340
AT2G40520
AT2G40610
AT2G40900
AT2G41100
AT2G41250
AT2G41380
AT2G41640
AT2G41710
AT2G41730
AT2G42540
AT2G42720
AT2G42890
AT2G43290
AT2G43500
AT2G43680
AT2G43870
AT2G44400
AT2G44460
AT2G44770
AT2G45220
AT2G45400
AT2G46240
AT2G46250
AT2G46270
AT2G46340
AT2G46400
AT2G46440
AT2G46450
AT2G46500
AT2G46790
AT2G46830
AT2G47180
AT2G47520
AT2G47680
AT2G47720
AT2G47770
AT3G01550
AT3G02140
AT3G02380
AT3G02550
AT3G02800
AT3G02910
AT3G03020
AT3G03270
AT3G03470
AT3G03630
AT3G04140
AT3G04210
AT3G04730
AT3G05360
AT3G05410
AT3G05690
AT3G05800
AT3G05950
AT3G06435
AT3G07360
AT3G07380
AT3G08720
AT3G08860
AT3G09220
AT3G09410
AT3G09600
AT3G09940
AT3G10020
AT3G10040
AT3G10110
AT3G10420
AT3G10910
AT3G11580
AT3G11840
AT3G11930
AT3G11980
AT3G12120
AT3G12320
AT3G13650
AT3G13760
AT3G13950
AT3G14760
AT3G14770
AT3G14900
AT3G14990
AT3G15353
AT3G15540
AT3G16330
AT3G16360
AT3G16640
AT3G16800
AT3G16860
AT3G16900
AT3G17510
AT3G17609
AT3G17790
AT3G19240
AT3G19320
AT3G19350
AT3G19370
AT3G19390
AT3G19580
AT3G19680
AT3G20250
AT3G20810
AT3G21080
AT3G21150
AT3G21330
AT3G21420
AT3G21560
AT3G21670
AT3G21860
AT3G21890
AT3G22231
AT3G22370
AT3G23170
AT3G24520
AT3G25250
AT3G25655
AT3G26320
AT3G26910
AT3G27150
AT3G27170
AT3G27220
AT3G27770
AT3G28210
AT3G28740
AT3G29000
AT3G29450
AT3G29630
AT3G29970
AT3G30720
AT3G30775
AT3G31406
AT3G43190
AT3G43610
AT3G44630
AT3G44735
AT3G45730
AT3G45840
AT3G45970
AT3G46880
AT3G47220
AT3G47340
AT3G47420
AT3G47430
AT3G47720
AT3G48490
AT3G49160
AT3G49530
AT3G49570
AT3G49580
AT3G50060
AT3G50440
AT3G50780
AT3G50800
AT3G50930
AT3G51180
AT3G51190
AT3G51400
AT3G51895
AT3G52400
AT3G52720
AT3G52740
AT3G52800
AT3G53200
AT3G53250
AT3G53420
AT3G54000
AT3G54090
AT3G54500
AT3G54810
AT3G54970
AT3G55240
AT3G55610
AT3G55700
AT3G55840
AT3G55980
AT3G56200
AT3G56290
AT3G56400
AT3G56880
AT3G57020
AT3G57240
AT3G57530
AT3G57760
AT3G58490
AT3G59350
AT3G59900
AT3G59910
AT3G60990
AT3G61190
AT3G61750
AT3G62260
AT3G62290
AT3G62930
AT3G62960
AT4G00050
AT4G01070
AT4G01120
AT4G01250
AT4G01350
AT4G01360
AT4G01460
AT4G01950
AT4G02170
AT4G02180
AT4G02940
AT4G03400
AT4G04955
AT4G05010
AT4G06603
AT4G08555
AT4G08620
AT4G08850
AT4G08950
AT4G10250
AT4G10265
AT4G10270
AT4G10280
AT4G11211
AT4G11280
AT4G12000
AT4G12400
AT4G12480
AT4G12500
AT4G12545
AT4G12550
AT4G12735
AT4G12900
AT4G13180
AT4G14365
AT4G14550
AT4G14980
AT4G15160
AT4G15430
AT4G15510
AT4G15610
AT4G15660
AT4G15670
AT4G15680
AT4G15690
AT4G15700
AT4G15760
AT4G15800
AT4G16230
AT4G17090
AT4G17490
AT4G17670
AT4G18020
AT4G18200
AT4G19100
AT4G19230
AT4G19440
AT4G19510
AT4G19515
AT4G19550
AT4G19880
AT4G20060
AT4G20070
AT4G20830
AT4G21990
AT4G22710
AT4G22780
AT4G23990
AT4G24110
AT4G24230
AT4G24570
AT4G24700
AT4G25200
AT4G25400
AT4G25470
AT4G25810
AT4G25990
AT4G26270
AT4G26370
AT4G26690
AT4G26850
AT4G26950
AT4G26960
AT4G27030
AT4G27140
AT4G27280
AT4G27360
AT4G27450
AT4G27670
AT4G27960
AT4G28088
AT4G28310
AT4G28680
AT4G28840
AT4G29780
AT4G29920
AT4G30210
AT4G30270
AT4G30280
AT4G30290
AT4G30350
AT4G30380
AT4G30440
AT4G30650
AT4G31550
AT4G31940
AT4G32150
AT4G32280
AT4G32480
AT4G32810
AT4G32940
AT4G33040
AT4G33050
AT4G33070
AT4G33560
AT4G33920
AT4G33950
AT4G34000
AT4G34131
AT4G34135
AT4G34150
AT4G34410
AT4G34770
AT4G34810
AT4G35190
AT4G35750
AT4G35770
AT4G35790
AT4G35985
AT4G36500
AT4G37030
AT4G37370
AT4G37700
AT4G37760
AT4G37870
AT5G02760
AT5G02840
AT5G03210
AT5G03240
AT5G03555
AT5G03720
AT5G04120
AT5G06510
AT5G06530
AT5G06630
AT5G06670
AT5G06860
AT5G06980
AT5G08030
AT5G09220
AT5G09950
AT5G10040
AT5G10050
AT5G10620
AT5G10695
AT5G10745
AT5G11090
AT5G11110
AT5G11650
AT5G11930
AT5G12010
AT5G12020
AT5G12030
AT5G12050
AT5G12840
AT5G12900
AT5G13700
AT5G13730
AT5G14070
AT5G14730
AT5G14760
AT5G15190
AT5G15725
AT5G15850
AT5G15950
AT5G16200
AT5G16570
AT5G17300
AT5G17350
AT5G17740
AT5G17990
AT5G18270
AT5G18670
AT5G19140
AT5G19210
AT5G19550
AT5G19875
AT5G20010
AT5G20150
AT5G20670
AT5G20790
AT5G20820
AT5G20830
AT5G22460
AT5G22690
AT5G22840
AT5G23480
AT5G24120
AT5G24590
AT5G24640
AT5G24660
AT5G25980
AT5G26000
AT5G26220
AT5G26670
AT5G28630
AT5G28690
AT5G35860
AT5G36140
AT5G36180
AT5G36925
AT5G37260
AT5G37670
AT5G37720
AT5G38060
AT5G38100
AT5G38200
AT5G38740
AT5G38780
AT5G38990
AT5G39580
AT5G39660
AT5G39670
AT5G39890
AT5G40450
AT5G40690
AT5G41700
AT5G41740
AT5G41750
AT5G42050
AT5G42200
AT5G42760
AT5G42900
AT5G43040
AT5G43240
AT5G43450
AT5G43630
AT5G44110
AT5G44120
AT5G44565
AT5G44610
AT5G45110
AT5G45340
AT5G45380
AT5G45430
AT5G46295
AT5G47610
AT5G47640
AT5G47910
AT5G47950
AT5G48180
AT5G48480
AT5G48850
AT5G49130
AT5G49280
AT5G49480
AT5G51070
AT5G51190
AT5G51440
AT5G51460
AT5G52020
AT5G52640
AT5G52660
AT5G52750
AT5G52900
AT5G53980
AT5G54120
AT5G54130
AT5G54380
AT5G54470
AT5G54960
AT5G55570
AT5G56980
AT5G57340
AT5G57450
AT5G58070
AT5G58770
AT5G59720
AT5G59820
AT5G59920
AT5G60260
AT5G60350
AT5G61820
AT5G61950
AT5G62130
AT5G62280
AT5G62330
AT5G62470
AT5G62480
AT5G63190
AT5G63730
AT5G63790
AT5G64260
AT5G64550
AT5G64750
AT5G64850
AT5G64870
AT5G65207
AT5G65300
AT5G65730
AT5G66005
AT5G66052
AT5G66620
AT5G66650
AT5G66985
AT5G67060
AT5G67140
AT5G67450
aTh-MIR163
aTh-MIR169i
aTh-MIR171b
aTh-MIR171c
