# Supplementary material for: The transcription factor NF‐YA10 determines the area explored by Arabidopsis thaliana roots and directly regulates LAZY genes
Source: Plant J. 2025 Mar 6;121(5):e70016. doi: 10.1111/tpj.70016 (PMC11885863; doi:10.1111/tpj.70016)
Supplement: Supplementary file 5 — Table S4. Table of primers used in this study. [file TPJ-121-0-s005.xlsx]

## Sheet: PCR probes used
List of primers used in the study
AT3G05690	LP_NF-YA2	TTCTTAAACAAAAGTAAATGCAGTTTC
AT3G05690	RP_NF-YA2	TGCAAAGAAAGGTGATGGAAG
AT5G06510	LP_NF-YA10	AATGCATGACCCAAATGTAGG
AT5G06510	RP_NF-YA10	CCCAAAAATCAAATCGTCAAAC
NF-YA2	NF-YA2_F	TGAGTAGTAGATGCCGCAAGCC	Sorin et al. 2014
NF-YA2	NF-YA2_R	TCACCTTTCTTTGCATTGGTTCCG	Sorin et al. 2014
AT5G06510	NF-YA10_Fw	GCCGAGTAATGATTCCACTGAA	Sorin et al. 2014
AT5G06510	NF-YA10_Rv	TTAGACTGCTTAGCCGCATCAG	Sorin et al. 2014
AT5G14090	LAZY1prom_F	TGTCATCAACCTAAAAGACTTGAGA
AT5G14090	LAZY1prom_R	TGATTGGTAAAGTCTTACTGTGGC
AT5G14090	LAZY1_F	AAGATGCTTCTACTGGCAACAGC
AT5G14090	LAZY1_R	ACCTCTTGGCTATCAAGGGATGG
AT1G17400	LAZY2prom_F	AGTCGATCTTCCTAAACTTGGAT
AT1G17400	LAZY2prom_R	TCTGTAATCGAGAAAGTTGGAGA
AT1G17400	LAZY2_F	GCACTTCCTCTGCTTCTTCTCATC
AT1G17400	LAZY2_R	AATAGCAAGCAGCGCGTGAG
AT1G19115	LAZY3prom_F	TGGGATCAAGTGCTACAAAAATGG
AT1G19115	LAZY3prom_R	AGTGGTCCCATGTTTTTAAAGACAC
AT1G19115	LAZY3_F	GCGTGTGCCTACTTCAGATTCTTC
AT1G19115	LAZY3_R	TCGTCTTGAGGCAAACCTTGGAC
AT4G00050	PIF8_F	GGTTCCCAATTCCAGCAAGACG
AT4G00050	PIF8_R	AGTTGTTGTTGTTGCTGCATGGC
AT5G15725	GLV9_F	TGATGGAGCACGAATATCCTTCAC
AT5G15725	GLV9_R	ATTACGCACGCCATTGTGAACC
